# Supplementary material for: HKT1;5 Transporter Gene Expression and Association of Amino Acid Substitutions With Salt Tolerance Across Rice Genotypes
Source: Front Plant Sci. 2019 Nov 4;10:1420. doi: 10.3389/fpls.2019.01420 (PMC6843544; doi:10.3389/fpls.2019.01420)
Supplement: Supplementary file 9 [file Table_5.xlsx]

## Sheet: Sheet1
Supplementary Table 5: Accessions of 137 rice varieties, their SES score and SNP at position 994 and 1183
Plant_No	Plant_Name	Stress	Tolerance	SES	992	1183
1	IRGC 5809	120mM	Moderate Tolerant	5	G	G
2	IRGC 6046	120mM	Moderate Tolerant	5	G	G
3	IRGC 6534	120mM	Highly Sensitive	9	C	C
4	IRGC 6586	120mM	Moderate Tolerant	5	G	G
5	IRGC 6588	120mM	Moderate Tolerant	5	G	G
6	IRGC 8361	120mM	Moderate Tolerant	5	G	G
7	IRGC 8497	120mM	Sensitive	7	C	C
8	IRGC 8593	120mM	Moderate Tolerant	5	G	G
9	IRGC 8667	120mM	Moderate Tolerant	5	G	G
10	IRGC 8742	120mM	Moderate Tolerant	5	G	G
11	IRGC 8806	120mM	Tolerant	3	G	G
12	IRGC 8840	120mM	Moderate Tolerant	5	G	G
13	IRGC 25838	120mM	Moderate Tolerant	5	G	G
14	IRGC 25845	120mM	Tolerant	3	G	G
15	IRGC 25855	120mM	Moderate Tolerant	5	G	G
16	IRGC 25919	120mM	Sensitive	9	C	C
17	IRGC 25927	120mM	Moderate Tolerant	5	G	G
18	IRGC 26290	120mM	Tolerant	3	G	G
19	IRGC 26335	120mM	Tolerant	3	G	G
20	IRGC 26367	120mM	Highly Tolerant	1	G	G
21	IRGC 26373	120mM	Tolerant	3	G	G
22	IRGC 26390	120mM	Tolerant	3	G	G
23	IRGC 26399	120mM	Moderate Tolerant	5	G	G
24	IRGC 26411	120mM	Moderate Tolerant	5	G	G
25	IRGC 26439	120mM	Moderate Tolerant	5	G	G
26	IRGC 26478	120mM	Tolerant	3	G	G
27	IRGC 26578	120mM	Moderate Tolerant	5	G	G
28	IRGC 26638	120mM	Moderate Tolerant	5	G	G
29	IRGC 26802	120mM	Moderate Tolerant	5	G	G
30	IRGC 27516	120mM	Moderate Tolerant	5	G	G
31	IRGC 27522	120mM	Moderate Tolerant	5	G	G
32	IRGC 27526	120mM	Moderate Tolerant	5	G	G
33	IRGC 27536	120mM	Moderate Tolerant	5	G	G
34	IRGC 27540	120mM	Moderate Tolerant	5	G	G
35	IRGC 27547	120mM	Tolerant	3	G	G
36	IRGC 27555	120mM	Moderate Tolerant	5	G	G
37	IRGC 27568	120mM	Tolerant	3	G	G
38	IRGC 27577	120mM	Moderate Tolerant	5	G	G
39	IRGC 27594	120mM	Sensitive	7	C	C
40	IRGC 28947	120mM	Moderate Tolerant	5	G	G
41	IRGC 29004	120mM	Moderate Tolerant	5	G	G
42	IRGC 29009	120mM	Highly Sensitive	9	G	G
43	IRGC 29031	120mM	Moderate Tolerant	5	G	G
44	IRGC 29036	120mM	Moderate Tolerant	5	G	G
45	IRGC 29068	120mM	Tolerant	3	G	G
46	IRGC 29083	120mM	Moderate Tolerant	5	G	G
47	IRGC 29089	120mM	Moderate Tolerant	5	G	G
48	IRGC 29096	120mM	Tolerant	3	G	G
49	IRGC 29116	120mM	Moderate Tolerant	5	G	G
50	IRGC 29131	120mM	Tolerant	3	G	G
51	IRGC 29146	120mM	Moderate Tolerant	5	G	G
52	IRGC 29297	120mM	Moderate Tolerant	5	G	G
53	IRGC 29367	120mM	Tolerant	3	G	G
54	IRGC 31611	120mM	Moderate Tolerant	5	G	G
55	IRGC 31618	120mM	Moderate Tolerant	5	G	G
56	IRGC 31655	120mM	Tolerant	3	G	G
57	IRGC 31665	120mM	Tolerant	3	G	G
58	IRGC 31727	120mM	Tolerant	3	G	G
59	IRGC 31745	120mM	Moderate Tolerant	5	G	G
60	IRGC 31812	120mM	Moderate Tolerant	5	G	G
61	IRGC 31832	120mM	Highly Tolerant	1	G	G
62	IRGC 31841	120mM	Tolerant	3	G	G
63	IRGC 32796	120mM	Moderate Tolerant	5	G	G
64	IRGC 32816	120mM	Tolerant	3	G	G
65	IRGC 32817	120mM	Moderate Tolerant	5	G	G
66	IRGC 34034	120mM	Moderate Tolerant	5	G	G
67	IRGC 34699	120mM	Moderate Tolerant	5	G	G
68	IRGC 34709	120mM	Tolerant	3	G	G
69	IRGC 34749	120mM	Moderate Tolerant	5	G	G
70	IRGC 37086	120mM	Moderate Tolerant	5	G	G
71	IRGC 37149	120mM	Tolerant	3	G	G
72	IRGC 37161	120mM	Moderate Tolerant	5	G	G
73	IRGC 37182	120mM	Moderate Tolerant	5	G	G
74	IRGC 37252	120mM	Moderate Tolerant	5	G	G
75	IRGC 37272	120mM	Tolerant	3	G	G
76	IRGC 37346	120mM	Moderate Tolerant	5	G	G
77	IRGC 37468	120mM	Moderate Tolerant	5	G	G
78	IRGC 37478	120mM	Tolerant	3	G	G
79	IRGC 37550	120mM	Moderate Tolerant	5	G	G
80	IRGC 37596	120mM	Moderate Tolerant	5	G	G
81	IRGC 37685	120mM	Tolerant	3	G	G
82	IRGC 37754	120mM	Sensitive	7	G	G
83	IRGC 37815	120mM	Tolerant	3	C	C
84	IRGC 37837	120mM	Moderate Tolerant	5	G	G
85	IRGC 37845	120mM	Moderate Tolerant	5	G	G
86	IRGC 37951	120mM	Moderate Tolerant	5	G	G
87	IRGC 37967	120mM	Moderate Tolerant	5	G	G
88	IRGC 38130	120mM	Moderate Tolerant	5	G	G
89	IRGC 38149	120mM	Tolerant	3	G	G
90	IRGC 38251	120mM	Moderate Tolerant	5	G	G
91	IRGC 38320	120mM	Moderate Tolerant	5	G	G
92	IRGC 38344	120mM	Moderate Tolerant	5	G	G
93	IRGC 38361	120mM	Tolerant	3	G	G
94	IRGC 38390	120mM	Tolerant	3	G	G
95	IRGC 38416	120mM	Tolerant	3	G	G
96	IRGC 38426	120mM	Moderate Tolerant	5	G	G
97	IRGC 38456	120mM	Moderate Tolerant	5	G	G
98	IRGC 43915	120mM	Moderate Tolerant	5	G	G
99	IRGC 43999	120mM	Moderate Tolerant	5	G	G
100	IRGC 49094	120mM	Tolerant	3	G	G
101	IRGC 49127	120mM	Moderate Tolerant	5	G	G
102	IRGC 49242	120mM	Moderate Tolerant	5	G	G
103	IRGC 49257	120mM	Tolerant	3	G	G
104	IRGC 49375	120mM	Moderate Tolerant	5	G	G
105	IRGC 53479	120mM	Moderate Tolerant	5	G	G
106	IRGC 53483	120mM	Tolerant	3	G	G
107	IRGC 53500	120mM	Moderate Tolerant	5	G	G
108	IRGC 53541	120mM	Tolerant	3	G	G
109	IRGC 58736	120mM	Tolerant	3	G	G
110	IRGC 58824	120mM	Moderate Tolerant	5	G	G
111	IRGC 63517	120mM	Tolerant	3	G	G
112	IRGC 64778	120mM	Moderate Tolerant	5	G	G
113	IRGC 66801	120mM	Tolerant	3	G	G
114	IRGC 66815	120mM	Moderate Tolerant	5	G	G
115	IRGC 66831	120mM	Tolerant	3	G	G
116	IRGC 76237	120mM	Tolerant	3	G	G
117	IRGC 77216	120mM	Moderate Tolerant	5	G	G
118	IRGC 77226	120mM	Tolerant	3	G	G
119	IRGC 77253	120mM	Moderate Tolerant	5	G	G
120	IRGC 77258	120mM	Moderate Tolerant	5	G	G
121	IRGC 77267	120mM	Moderate Tolerant	5	G	G
122	IRGC 77279	120mM	Moderate Tolerant	5	G	G
123	IRGC 77284	120mM	Moderate Tolerant	5	G	G
124	IRGC 77285	120mM	Moderate Tolerant	5	G	G
125	IRGC 77292	120mM	Moderate Tolerant	5	G	G
126	IRGC 77293	120mM	Tolerant	3	G	G
127	IRGC 86973	120mM	Tolerant	3	G	G
128	IRGC 117317	120mM	Moderate Tolerant	5	G	G
129	IRGC 117318	120mM	Tolerant	3	G	G
130	IRGC 117264		Sensitive	N/A	C	C	"A Short Review on the Development of Salt Tolerant Cultivars in Rice Samiullah Khan, Muhammad Arshad Javed, Nusrat Jahan, Fazilah Abd Manan Faculty of Biosciences and Medical Engineering, Universiti Tekno"
131	IRGC 128004		Sensitive		C	C	Salinity tolerance, Na+ exclusion and allele mining of HKT1;5 in Oryza sativa and O. glaberrima: many sources, many genes, one mechanism? John Damien Platten, James A Egdane and Abdelbagi M Ismail
132	IRGC 126956		Sensitive		C	C	Genetic variation in Southern USA rice genotypes for seedling salinity tolerance Teresa B. De Leon1, Steven Linscombe2, Glenn Gregorio3 and Prasanta K. Subudhi1* 1School of Plant, Environmental, and Soil Sciences, Louisiana State University Agricultural Center, Baton Rouge, LA, USA
133	IRGC 127299		Tolerant		G	G	Salinity tolerance, Na+ exclusion and allele mining of HKT1;5 in Oryza sativa and O. glaberrima: many sources, many genes, one mechanism? John Damien Platten, James A Egdane and Abdelbagi M Ismail
134	IRGC 135929		Sensitive		C	C	Salinity tolerance, Na+ exclusion and allele mining of HKT1;5 in Oryza sativa and O. glaberrima: many sources, many genes, one mechanism? John Damien Platten, James A Egdane and Abdelbagi M Ismail
135	IRGC 128365		Sensitive		C	C	Salinity tolerance, Na+ exclusion and allele mining of HKT1;5 in Oryza sativa and O. glaberrima: many sources, many genes, one mechanism? John Damien Platten, James A Egdane and Abdelbagi M Ismail
136	IRGC 125873		Tolerant		G	G	"Genetic variation in Southern USA rice genotypes for seedling salinity tolerance Teresa B. De Leon1, Steven Linscombe2, Glenn Gregorio3 and Prasanta K. Subudhi1*"
137	IRGC 135801		Senstive		C	C	Salinity tolerance, Na+ exclusion and allele mining of HKT1;5 in Oryza sativa and O. glaberrima: many sources, many genes, one mechanism? John Damien Platten, James A Egdane and Abdelbagi M Ismail
